# Supplementary material for: FOXM1 Participates in Trophoblast Migration and Early Trophoblast Invasion: Potential Role in Blastocyst Implantation
Source: Int J Mol Sci. 2024 Jan 30;25(3):1678. doi: 10.3390/ijms25031678 (PMC10855960; doi:10.3390/ijms25031678)
Supplement: Supplementary file 1 [file ijms-25-01678-s001.zip]

Archive with 1 entries (1 files):
- ijms-2825872-supplementary.pdf
